# Supplementary material for: Differential Metabotypes in Synovial Fibroblasts and Synovial Fluid in Hip Osteoarthritis Patients Support Inflammatory Responses
Source: Int J Mol Sci. 2022 Mar 17;23(6):3266. doi: 10.3390/ijms23063266 (PMC8950319; doi:10.3390/ijms23063266)
Supplement: Supplementary file 1 [file ijms-23-03266-s001.zip]

Archive with 5 entries (5 files):
- Supplementary Figure S1 GLS1 and IL6 actin normalised.tif
- Supplementary Figure S2 Fibroblast FACS.tif
- Supplementary Table S1 NMR metabolites.pdf
- Supplementary Table S2 regression analysis.pdf
- Supplementary Table S3 qPCR primers.pdf
